# Supplementary material for: Development and Qualification of a Nipah Virus Glycoprotein-Specific IgG ELISA for the Assessment of Human Antibody Responses
Source: Vaccines (Basel). 2026 Jun 16;14(6):534. doi: 10.3390/vaccines14060534 (PMC13307770; doi:10.3390/vaccines14060534)
Supplement: Supplementary file 1 [file vaccines-14-00534-s001.zip]

Archive with 37 entries (30 files):
- Supplementary_ELISA Qualification Data & Graph/
- Supplementary_ELISA Qualification Data & Graph/1. Sensitivity and Specificity_Analysist-1/
- Supplementary_ELISA Qualification Data & Graph/1. Sensitivity and Specificity_Analysist-1/4. Sensitivity and Specificity_NHP_Analyst-1_Day-1.pdf
- Supplementary_ELISA Qualification Data & Graph/1. Sensitivity and Specificity_Analysist-1/5. Sensitivity and Specificity_NHP_Analyst-1_Day-2.pdf
- Supplementary_ELISA Qualification Data & Graph/1. Sensitivity and Specificity_Analysist-1/6. Sensitivity and Specificity_NHP_Analyst-1_Day-3.pdf
- Supplementary_ELISA Qualification Data & Graph/1. Sensitivity and Specificity_Analysist-1/2. Sensitivity and Specificity_WHO IS_Analyst-1_Day-2.pdf
- Supplementary_ELISA Qualification Data & Graph/1. Sensitivity and Specificity_Analysist-1/3. Sensitivity and Specificity_WHO IS_Analyst-1_Day-3.pdf
- Supplementary_ELISA Qualification Data & Graph/1. Sensitivity and Specificity_Analysist-1/1. Sensitivity and Specificity_WHO IS_Analyst-1_Day-1.pdf
- Supplementary_ELISA Qualification Data & Graph/2. Sensitivity and Specificity_Analysist-2/
- Supplementary_ELISA Qualification Data & Graph/2. Sensitivity and Specificity_Analysist-2/4. Sensitivity and Specificity_NHP_Analyst-2_Day-1.pdf
- Supplementary_ELISA Qualification Data & Graph/2. Sensitivity and Specificity_Analysist-2/5. Sensitivity and Specificity_NHP_Analyst-2_Day-2.pdf
- Supplementary_ELISA Qualification Data & Graph/2. Sensitivity and Specificity_Analysist-2/6. Sensitivity and Specificity_NHP_Analyst-2_Day-3.pdf
- Supplementary_ELISA Qualification Data & Graph/2. Sensitivity and Specificity_Analysist-2/1. Sensitivity and Specificity_WHO IS_Analyst-2_Day-1.pdf
- Supplementary_ELISA Qualification Data & Graph/2. Sensitivity and Specificity_Analysist-2/2. Sensitivity and Specificity_WHO IS_Analyst-2_Day-2.pdf
- Supplementary_ELISA Qualification Data & Graph/2. Sensitivity and Specificity_Analysist-2/3. Sensitivity and Specificity_WHO IS_Analyst-2_Day-3.pdf
- Supplementary_ELISA Qualification Data & Graph/6. Precision_Analysist-2/
- Supplementary_ELISA Qualification Data & Graph/6. Precision_Analysist-2/3. Precision_WHO IS_ANALYST-2_PLATE-3.pdf
- Supplementary_ELISA Qualification Data & Graph/6. Precision_Analysist-2/1. Precision_WHO IS_ANALYST-2_PLATE-1.pdf
- Supplementary_ELISA Qualification Data & Graph/6. Precision_Analysist-2/2. Precision_WHO IS_ANALYST-2_PLATE-2.pdf
- Supplementary_ELISA Qualification Data & Graph/5. Precision_Analysist-1/
- Supplementary_ELISA Qualification Data & Graph/5. Precision_Analysist-1/3. Precision_WHO IS_ANALYST-1_PLATE-3.pdf
- Supplementary_ELISA Qualification Data & Graph/5. Precision_Analysist-1/1. Precision_WHO IS_ANALYST-1_PLATE-1.pdf
- Supplementary_ELISA Qualification Data & Graph/5. Precision_Analysist-1/2. Precision_WHO IS_ANALYST-1_PLATE-2.pdf
- Supplementary_ELISA Qualification Data & Graph/3. Linearity_Analysist-1/
- Supplementary_ELISA Qualification Data & Graph/3. Linearity_Analysist-1/1. Linearity_WHO IS_ANALYST-1_PLATE-1_DAY-1.pdf
- Supplementary_ELISA Qualification Data & Graph/3. Linearity_Analysist-1/2. Linearity_WHO IS_ANALYST-1_PLATE-1_DAY-2.pdf
- Supplementary_ELISA Qualification Data & Graph/3. Linearity_Analysist-1/3. Linearity_WHO IS_ANALYST-1_PLATE-1_DAY-3.pdf
- Supplementary_ELISA Qualification Data & Graph/3. Linearity_Analysist-1/4. Linearity_WHO IS_ANALYST-1_PLATE-2_DAY-1.pdf
- Supplementary_ELISA Qualification Data & Graph/3. Linearity_Analysist-1/5. Linearity_WHO IS_ANALYST-1_PLATE-2_DAY-2.pdf
- Supplementary_ELISA Qualification Data & Graph/3. Linearity_Analysist-1/6. Linearity_WHO IS_ANALYST-1_PLATE-2_DAY-3.pdf
- Supplementary_ELISA Qualification Data & Graph/4. Linearity_Analysist-2/
- Supplementary_ELISA Qualification Data & Graph/4. Linearity_Analysist-2/6. Linearity_WHO IS_ANALYST-2_PLATE-2_DAY-3.pdf
- Supplementary_ELISA Qualification Data & Graph/4. Linearity_Analysist-2/1. Linearity_WHO IS_ANALYST-2_PLATE-1_DAY-1.pdf
- Supplementary_ELISA Qualification Data & Graph/4. Linearity_Analysist-2/2. Linearity_WHO IS_ANALYST-2_PLATE-1_DAY-2.pdf
- Supplementary_ELISA Qualification Data & Graph/4. Linearity_Analysist-2/3. Linearity_WHO IS_ANALYST-2_PLATE-1_DAY-3.pdf
- Supplementary_ELISA Qualification Data & Graph/4. Linearity_Analysist-2/4. Linearity_WHO IS_ANALYST-2_PLATE-2_DAY-1.pdf
- Supplementary_ELISA Qualification Data & Graph/4. Linearity_Analysist-2/5. Linearity_WHO IS_ANALYST-2_PLATE-2_DAY-2.pdf
